# Supplementary material for: Division of overall duration of stay into operative stay and postoperative stay improves the overall estimate as a measure of quality of outcome in burn care
Source: PLoS One. 2017 Mar 31;12(3):e0174579. doi: 10.1371/journal.pone.0174579 (PMC5376076; doi:10.1371/journal.pone.0174579)
Supplement: S1 File — (XLSX) [file pone.0174579.s002.xlsx]

## Sheet: data
TBSAgroup	TBSA	superficsecond	deepsecond	FTB	deepsecondplusFTB	textburn	cause of burn	age	agegroups	satellite	Totscore	sexmale	Staytotal	operativestay	Postopertivestay	ExtendedPostop_Y_NO	Main causes extended	textmaincausesextended	ExtendedPostopertivestay	Operations	OPtimetotalminutes	OpminutesTBSA	operativestayTBSA	totalstayTBSA	operativestayTotalstay	PostoperativestayTotalstay
0	11	1e-06	1e-06	11	11	flame burn	4	94	4	1	134	1	20	6	14	1	5	Accomodation	7	2	180	16.3636	0.545455	1.81818	0.3	0.7
0	13	4.5	5.5	3	8.5	flame burn	4	90	4	0	242	0	29	1	28	1	2	woundrelated	21	1	120	9.23077	0.0769231	2.23077	0.0344828	0.965517
0	3	1e-06	1	2	3	flame burn	4	87	4	1	54	1	10	1	9	1	4	Advancedmedical	2	1	120	40	0.333333	3.33333	0.1	0.9
0	5	1e-06	1	4	5	flame burn	4	87	4	0	239	0	24	10	14	1	4	Advancedmedical	7	2	240	48	2	4.8	0.416667	0.583333
0	2	1e-06	1e-06	2	2	flame burn	4	85	4	0	38	1	8	1	7	0	0	not	0	1	60	30	0.5	4	0.125	0.875
1	22.5	9	7	6.5	13.5	flame burn	4	85	4	1	854	1	51	45	6	0	0	not	0	8	1500	66.6667	2	2.26667	0.882353	0.117647
1	21.5	13	8	0.5	8.5	flame burn	4	84	4	1	332	1	48	19	29	1	2	woundrelated	22	5	660	30.6977	0.883721	2.23256	0.395833	0.604167
0	5.5	1e-06	3.5	2	5.5	flame burn	4	84	4	0	254	1	45	33	12	1	3	Psychicalandothermedical	5	5	540	98.1818	6	8.18182	0.733333	0.266667
0	13.5	1e-06	4.25	9.25	13.5	flame burn	4	83	4	1	519	1	37	1	36	1	4	Advancedmedical	29	2	480	35.5556	0.0740741	2.74074	0.027027	0.972973
0	9	7	2	1e-06	2	flame burn	4	81	4	1	96	1	20	10	10	1	1	No obvious cause	3	1	120	13.3333	1.11111	2.22222	0.5	0.5
1	27.5	1e-06	2	25.5	27.5	flame burn	4	81	4	1	1013	1	64	50	14	1	4	Advancedmedical	7	9	1440	52.3636	1.81818	2.32727	0.78125	0.21875
0	19	1e-06	1e-06	19	19	flame burn	4	80	4	1	737	1	40	33	7	0	0	not	0	8	1620	85.2632	1.73684	2.10526	0.825	0.175
0	3.7	1.1	0.6	2	2.6	flame burn	4	80	4	0	80	1	14	7	7	0	0	not	0	2	120	32.4324	1.89189	3.78378	0.5	0.5
0	12	1e-06	4	8	12	flame burn	4	80	4	0	270	0	47	41	6	0	0	not	0	2	180	15	3.41667	3.91667	0.87234	0.12766
1	21.5	4	3.5	14	17.5	flame burn	4	80	4	1	178	1	21	1	20	1	2	woundrelated	13	1	240	11.1628	0.0465116	0.976744	0.047619	0.952381
0	9	1e-06	1e-06	9	9	scald	0	80	4	1	398	1	38	6	32	1	5	Accomodation	25	2	240	26.6667	0.666667	4.22222	0.157895	0.842105
0	3.5	1e-06	1.2	2.3	3.5	flame burn	4	79	4	0	218	0	28	21	7	0	0	not	0	4	360	102.857	6	8	0.75	0.25
0	3.2	0.7	2.5	1e-06	2.5	flame burn	4	79	4	0	54	0	13	1	12	1	2	woundrelated	5	1	120	37.5	0.3125	4.0625	0.0769231	0.923077
0	1.5	1e-06	1e-06	1.5	1.5	Hot object	2	78	4	0	8	0	1	0	1	0	0	not	0	3	300	200	0	0.666667	0	1
0	12.5	1e-06	2	10.5	12.5	flame burn	4	78	4	1	550	0	34	28	6	0	0	not	0	5	900	72	2.24	2.72	0.823529	0.176471
0	12.25	1e-06	3	9.25	12.25	flame burn	4	76	4	0	248	0	30	23	7	0	0	not	0	3	480	39.1837	1.87755	2.44898	0.766667	0.233333
0	19.9	1e-06	14.8	5.1	19.9	flame burn	4	75	4	1	431	0	34	28	6	0	0	not	0	4	900	45.2261	1.40704	1.70854	0.823529	0.176471
0	4	0.5	2	1.5	3.5	flame burn	4	75	4	0	334	1	31	19	12	1	4	Advancedmedical	5	2	180	45	4.75	7.75	0.612903	0.387097
0	4	1	1e-06	3	3	flame burn	4	74	4	0	21	1	6	0	6	0	0	not	0	1	60	15	0	1.5	0	1
0	15	1e-06	1	14	15	flame burn	4	73	4	1	134	1	8	4	4	0	0	not	0	3	360	24	0.266667	0.533333	0.5	0.5
0	1.2	1	1e-06	0.2	0.200001	chemicals	1	72	4	0	8	1	1	1	0	0	0	not	0	1	60	50	0.833333	0.833333	1	0
0	0.5	1e-06	0.25	0.25	0.5	flame burn	4	72	4	0	18	1	7	1	6	0	0	not	0	2	180	360	2	14	0.142857	0.857143
0	15	1e-06	7.5	7.5	15	flame burn	4	72	4	1	150	1	27	19	8	1	1	No obvious cause	1	3	300	20	1.26667	1.8	0.703704	0.296296
0	9	1e-06	1e-06	9	9	flame burn	4	72	4	0	138	1	29	21	8	1	1	No obvious cause	1	3	360	40	2.33333	3.22222	0.724138	0.275862
1	25.25	0.25	1e-06	25	25	flame burn	4	72	4	1	875	1	110	102	8	1	1	No obvious cause	1	8	1020	40.396	4.0396	4.35644	0.927273	0.0727273
0	7.5	1e-06	0.5	7	7.5	flame burn	4	72	4	1	266	1	24	12	12	1	4	Advancedmedical	5	3	600	80	1.6	3.2	0.5	0.5
0	2.5	1e-06	1.5	1	2.5	scald	0	72	4	1	81	1	14	4	10	1	5	Accomodation	3	2	180	72	1.6	5.6	0.285714	0.714286
0	1.9	0.2	0.7	1	1.7	Hot object	2	71	4	0	75	0	17	5	12	1	2	woundrelated	5	3	240	126.316	2.63158	8.94737	0.294118	0.705882
0	6	2	4	1e-06	4	scald	0	70	4	0	9	1	1	0	1	0	0	not	0	1	120	20	0	0.166667	0	1
1	32.5	1.5	3	28	31	flame burn	4	70	4	1	474	1	39	26	13	1	2	woundrelated	6	6	660	20.3077	0.8	1.2	0.666667	0.333333
1	23.5	1e-06	23.5	1e-06	23.5	flame burn	4	69	4	1	244	1	26	19	7	0	0	not	0	2	420	17.8723	0.808511	1.10638	0.730769	0.269231
0	8	5.5	2.5	1e-06	2.5	flame burn	4	69	4	0	138	1	25	19	6	0	0	not	0	2	240	30	2.375	3.125	0.76	0.24
0	18	3	10	5	15	flame burn	4	69	4	1	478	1	43	34	9	1	2	woundrelated	2	4	720	40	1.88889	2.38889	0.790698	0.209302
0	4.5	1	2.5	1	3.5	flame burn	4	68	4	0	76	0	18	7	11	1	2	woundrelated	4	1	60	13.3333	1.55556	4	0.388889	0.611111
0	0.5	0.5	1e-06	1e-06	2e-06	flame burn	4	67	4	0	9	1	1	0	1	0	0	not	0	1	60	120	0	2	0	1
0	1.75	1.75	1e-06	1e-06	2e-06	chemicals	1	66	4	1	16	1	4	0	4	0	0	not	0	1	60	34.2857	0	2.28571	0	1
0	2.25	1	1e-06	1.25	1.25	chemicals	1	66	4	1	120	0	30	25	5	0	0	not	0	4	360	160	11.1111	13.3333	0.833333	0.166667
0	15	1e-06	6	9	15	scald	0	66	4	1	280	1	25	17	8	1	1	No obvious cause	1	2	240	16	1.13333	1.66667	0.68	0.32
0	1.5	1e-06	1e-06	1.5	1.5	Hot object	2	66	4	1	86	0	28	18	10	1	1	No obvious cause	3	2	120	80	12	18.6667	0.642857	0.357143
1	25	1e-06	8.25	16.75	25	flame burn	4	66	4	1	485	1	57	44	13	1	2	woundrelated	6	5	720	28.8	1.76	2.28	0.77193	0.22807
1	30.5	2	1e-06	28.5	28.5	flame burn	4	66	4	1	655	1	33	18	15	1	3	Psychicalandothermedical	8	7	1380	45.2459	0.590164	1.08197	0.545455	0.454545
0	15.5	8	3	4.5	7.5	flame burn	4	66	4	1	145	0	31	17	14	1	3	Psychicalandothermedical	7	3	360	23.2258	1.09677	2	0.548387	0.451613
0	4.5	1e-06	3	1.5	4.5	Hot object	2	65	3	0	31	1	7	0	7	0	0	not	0	1	120	26.6667	0	1.55556	0	1
0	2.5	1e-06	2.5	1e-06	2.5	flame burn	4	65	3	1	34	0	8	2	6	0	0	not	0	1	120	48	0.8	3.2	0.25	0.75
0	3	1e-06	3	1e-06	3	flame burn	4	65	3	1	78	1	15	7	8	1	1	No obvious cause	1	1	120	40	2.33333	5	0.466667	0.533333
0	4	2	2	1e-06	2	flame burn	4	64	3	1	26	1	7	2	5	0	0	not	0	1	60	15	0.5	1.75	0.285714	0.714286
0	10	1	9	1e-06	9	flame burn	4	63	3	1	199	1	17	11	6	0	0	not	0	1	120	12	1.1	1.7	0.647059	0.352941
0	14.5	14.5	1e-06	1e-06	2e-06	flame burn	4	62	3	0	86	1	20	14	6	0	0	not	0	1	120	8.27586	0.965517	1.37931	0.7	0.3
0	6	1e-06	2.5	3.5	6	flame burn	4	62	3	0	168	0	31	23	8	1	1	No obvious cause	1	4	300	50	3.83333	5.16667	0.741935	0.258065
0	2.15	1e-06	1e-06	2.15	2.15	scald	0	62	3	1	87	1	22	13	9	1	2	woundrelated	2	2	240	111.628	6.04651	10.2326	0.590909	0.409091
0	0.6	0.6	1e-06	1e-06	2e-06	chemicals	1	61	3	0	7	1	1	0	1	0	0	not	0	1	60	100	0	1.66667	0	1
0	3.5	1e-06	1.5	2	3.5	Hot object	2	61	3	1	64	1	15	10	5	0	0	not	0	2	180	51.4286	2.85714	4.28571	0.666667	0.333333
0	8	1e-06	5.5	2.5	8	flame burn	4	61	3	1	142	0	38	29	9	1	1	No obvious cause	2	3	360	45	3.625	4.75	0.763158	0.236842
0	6	5	1	1e-06	1	scald	0	61	3	0	8	1	23	8	15	1	3	Psychicalandothermedical	8	3	240	40	1.33333	3.83333	0.347826	0.652174
0	7	2	2	3	5	flame burn	4	60	3	1	65	1	16	9	7	0	0	not	0	2	120	17.1429	1.28571	2.28571	0.5625	0.4375
1	36.5	0.5	5.5	30.5	36	flame burn	4	60	3	0	494	1	65	54	11	1	2	woundrelated	4	7	900	24.6575	1.47945	1.78082	0.830769	0.169231
1	36	1e-06	33	3	36	flame burn	4	59	3	1	331	1	15	14	1	0	0	not	0	3	480	13.3333	0.388889	0.416667	0.933333	0.0666667
0	20	1	1	18	19	flame burn	4	58	3	1	712	0	68	54	14	1	4	Advancedmedical	7	10	1620	81	2.7	3.4	0.794118	0.205882
1	36	1e-06	36	1e-06	36	flame burn	4	57	3	1	1016	0	65	51	14	1	4	Advancedmedical	7	12	2040	56.6667	1.41667	1.80556	0.784615	0.215385
0	1.2	1e-06	0.5	0.7	1.2	Electricity	3	56	3	0	31	1	8	2	6	0	0	not	0	1	60	50	1.66667	6.66667	0.25	0.75
2	49.5	41	7.5	1	8.5	chemicals	1	56	3	0	176	1	23	14	9	1	2	woundrelated	2	1	60	1.21212	0.282828	0.464646	0.608696	0.391304
0	17.5	16.5	1	1e-06	1	flame burn	4	56	3	1	104	1	18	7	11	1	3	Psychicalandothermedical	4	1	180	10.2857	0.4	1.02857	0.388889	0.611111
0	13	7	6	1e-06	6	flame burn	4	55	3	1	154	0	26	18	8	1	1	No obvious cause	1	3	300	23.0769	1.38462	2	0.692308	0.307692
1	22.1	22.1	1e-06	1e-06	2e-06	flame burn	4	55	3	1	168	0	25	16	9	1	2	woundrelated	2	1	120	5.42986	0.723982	1.13122	0.64	0.36
1	24.35	10	3.15	11.2	14.35	flame burn	4	55	3	1	926	0	62	50	12	1	2	woundrelated	5	9	1620	66.5298	2.05339	2.5462	0.806452	0.193548
0	12.5	0.5	1e-06	12	12	flame burn	4	55	3	1	305	1	50	35	15	1	2	woundrelated	8	5	660	52.8	2.8	4	0.7	0.3
0	14	11.5	1	1.5	2.5	scald	0	54	3	0	29	0	5	2	3	0	0	not	0	2	180	12.8571	0.142857	0.357143	0.4	0.6
0	6	6	1e-06	1e-06	2e-06	flame burn	4	54	3	1	158	1	17	10	7	0	0	not	0	1	120	20	1.66667	2.83333	0.588235	0.411765
0	9.5	5.5	2	2	4	flame burn	4	54	3	1	213	0	32	22	10	1	1	No obvious cause	3	3	480	50.5263	2.31579	3.36842	0.6875	0.3125
0	8	1.3	6.7	1e-06	6.7	flame burn	4	54	3	1	85	0	21	12	9	1	2	woundrelated	2	2	180	22.5	1.5	2.625	0.571429	0.428571
2	76	1e-06	47	29	76	flame burn	4	54	3	1	3159	1	180	110	70	1	4	Advancedmedical	63	16	2760	36.3158	1.44737	2.36842	0.611111	0.388889
0	2	1	1	1e-06	1	Hot object	2	53	3	0	18	0	4	0	4	0	0	not	0	1	60	30	0	2	0	1
0	7	5	2	1e-06	2	flame burn	4	53	3	1	29	1	7	0	7	0	0	not	0	1	120	17.1429	0	1	0	1
2	47.85	24.3	9	14.55	23.55	flame burn	4	53	3	1	633	1	42	34	8	1	1	No obvious cause	1	5	900	18.8088	0.710554	0.877743	0.809524	0.190476
0	5	1e-06	1e-06	5	5	Hot object	2	53	3	1	137	1	27	10	17	1	2	woundrelated	10	2	300	60	2	5.4	0.37037	0.62963
0	5	4.5	0.5	1e-06	0.500001	Hot object	2	52	3	0	3	1	13	8	5	0	0	not	0	1	120	24	1.6	2.6	0.615385	0.384615
0	3.5	3.5	1e-06	1e-06	2e-06	flame burn	4	52	3	1	83	1	17	9	8	1	1	No obvious cause	1	2	120	34.2857	2.57143	4.85714	0.529412	0.470588
0	1.5	1e-06	1e-06	1.5	1.5	flame burn	4	51	3	1	15	1	1	0	1	0	0	not	0	1	120	80	0	0.666667	0	1
0	10	5.5	3	1.5	4.5	flame burn	4	51	3	0	3	1	7	6	1	0	0	not	0	1	60	6	0.6	0.7	0.857143	0.142857
0	11	11	1e-06	1e-06	2e-06	flame burn	4	51	3	1	204	1	22	15	7	0	0	not	0	1	120	10.9091	1.36364	2	0.681818	0.318182
0	2	1e-06	1	1	2	flame burn	4	51	3	0	33	1	7	5	2	0	0	not	0	1	60	30	2.5	3.5	0.714286	0.285714
0	7	1e-06	3.5	3.5	7	scald	0	51	3	1	74	0	14	5	9	1	2	woundrelated	2	1	120	17.1429	0.714286	2	0.357143	0.642857
0	10	8.75	1e-06	1.25	1.25	flame burn	4	51	3	1	140	0	20	11	9	1	5	Accomodation	2	1	60	6	1.1	2	0.55	0.45
0	5	1e-06	1e-06	5	5	flame burn	4	50	3	0	18	1	6	1	5	0	0	not	0	1	60	12	0.2	1.2	0.166667	0.833333
1	24	1e-06	1e-06	24	24	flame burn	4	50	3	1	1154	1	65	58	7	0	0	not	0	12	1800	75	2.41667	2.70833	0.892308	0.107692
0	2	2	1e-06	1e-06	2e-06	scald	0	50	3	0	16	0	19	12	7	0	0	not	0	1	120	60	6	9.5	0.631579	0.368421
0	4.5	2	2.5	1e-06	2.5	flame burn	4	48	3	1	23	1	7	0	7	0	0	not	0	1	60	13.3333	0	1.55556	0	1
0	7	1.5	5.5	1e-06	5.5	flame burn	4	48	3	1	53	1	10	1	9	1	1	No obvious cause	2	1	60	8.57143	0.142857	1.42857	0.1	0.9
0	5.75	5.75	1e-06	1e-06	2e-06	flame burn	4	48	3	1	51	1	14	1	13	1	2	woundrelated	6	1	60	10.4348	0.173913	2.43478	0.0714286	0.928571
0	12	10.5	1.5	1e-06	1.5	flame burn	4	48	3	1	186	0	31	17	14	1	2	woundrelated	7	1	120	10	1.41667	2.58333	0.548387	0.451613
1	27.5	1e-06	3	24.5	27.5	flame burn	4	48	3	1	666	0	58	38	20	1	3	Psychicalandothermedical	13	8	1560	56.7273	1.38182	2.10909	0.655172	0.344828
0	4.5	4.5	1e-06	1e-06	2e-06	scald	0	47	3	0	24	0	7	0	7	0	0	not	0	1	120	26.6667	0	1.55556	0	1
0	3	1e-06	1e-06	3	3	scald	0	47	3	0	40	0	7	1	6	0	0	not	0	1	120	40	0.333333	2.33333	0.142857	0.857143
0	9.35	6.85	1e-06	2.5	2.5	chemicals	1	47	3	0	70	1	16	10	6	0	0	not	0	1	120	12.8342	1.06952	1.71123	0.625	0.375
1	26	0.25	4	21.75	25.75	Electricity	3	47	3	1	283	1	31	23	8	1	1	No obvious cause	1	4	540	20.7692	0.884615	1.19231	0.741935	0.258065
0	14.5	1.5	2	11	13	flame burn	4	47	3	1	303	0	29	17	12	1	3	Psychicalandothermedical	5	3	360	24.8276	1.17241	2	0.586207	0.413793
2	46.5	3	32	11.5	43.5	flame burn	4	46	3	1	831	0	73	66	7	0	0	not	0	9	1620	34.8387	1.41935	1.56989	0.90411	0.0958904
0	18	12	6	1e-06	6	flame burn	4	46	3	1	142	1	26	13	13	1	2	woundrelated	6	1	120	6.66667	0.722222	1.44444	0.5	0.5
0	1.2	0.7	1e-06	0.5	0.500001	Electricity	3	45	2	1	5	1	1	0	0	0	0	not	0	1	60	50	0	0.833333	0	0
1	32	26	2	4	6	Electricity	3	45	2	1	352	1	39	30	9	1	3	Psychicalandothermedical	2	3	480	15	0.9375	1.21875	0.769231	0.230769
2	62	1e-06	19	43	62	flame burn	4	45	2	1	2804	0	226	142	84	1	4	Advancedmedical	77	19	3360	54.1935	2.29032	3.64516	0.628319	0.371681
0	8	1e-06	6.5	1.5	8	scald	0	44	2	1	85	1	16	9	7	0	0	not	0	1	180	22.5	1.125	2	0.5625	0.4375
0	2.55	1.05	1	0.5	1.5	flame burn	4	44	2	1	35	1	12	11	1	0	0	not	0	2	120	47.0588	4.31373	4.70588	0.916667	0.0833333
1	27	1e-06	20.5	6.5	27	flame burn	4	44	2	0	718	1	47	39	8	1	1	No obvious cause	1	5	780	28.8889	1.44444	1.74074	0.829787	0.170213
0	0.5	1e-06	1e-06	0.5	0.500001	chemicals	1	43	2	0	31	1	7	3	4	0	0	not	0	1	60	120	6	14	0.428571	0.571429
0	3.5	0.5	1	2	3	flame burn	4	43	2	0	41	1	11	1	10	1	3	Psychicalandothermedical	3	1	60	17.1429	0.285714	3.14286	0.0909091	0.909091
0	8.5	1e-06	8.5	1e-06	8.5	flame burn	4	42	2	1	104	1	16	2	14	1	2	woundrelated	7	1	120	14.1176	0.235294	1.88235	0.125	0.875
2	58.5	1.5	29	28	57	flame burn	4	42	2	1	693	1	50	31	19	1	2	woundrelated	12	8	1440	24.6154	0.529915	0.854701	0.62	0.38
2	41.5	1e-06	3	38.5	41.5	flame burn	4	42	2	0	1022	1	76	59	17	1	4	Advancedmedical	10	6	1200	28.9157	1.42169	1.83133	0.776316	0.223684
0	19.5	19.5	1e-06	1e-06	2e-06	flame burn	4	41	2	1	116	1	19	18	1	0	0	not	0	1	120	6.15385	0.923077	0.974359	0.947368	0.0526316
0	4.6	4	0.5	0.1	0.6	flame burn	4	40	2	1	51	1	9	2	7	0	0	not	0	1	60	13.0435	0.434783	1.95652	0.222222	0.777778
0	13.5	6	5.75	1.75	7.5	flame burn	4	39	2	0	381	0	64	58	6	0	0	not	0	7	780	57.7778	4.2963	4.74074	0.90625	0.09375
0	10	1e-06	1e-06	10	10	Electricity	3	38	2	1	156	1	14	10	4	0	0	not	0	5	900	90	1	1.4	0.714286	0.285714
1	21.5	16	5	0.5	5.5	flame burn	4	38	2	1	324	0	33	21	12	1	2	woundrelated	5	5	840	39.0698	0.976744	1.53488	0.636364	0.363636
2	53	2	12	39	51	flame burn	4	38	2	1	1044	0	76	35	41	1	3	Psychicalandothermedical	34	8	1920	36.2264	0.660377	1.43396	0.460526	0.539474
0	3	3	1e-06	1e-06	2e-06	flame burn	4	37	2	0	77	1	16	9	7	0	0	not	0	1	120	40	3	5.33333	0.5625	0.4375
0	8.5	5.7	1.3	1.5	2.8	flame burn	4	36	2	0	27	1	6	1	5	0	0	not	0	1	60	7.05882	0.117647	0.705882	0.166667	0.833333
0	2.25	1	0.75	0.5	1.25	flame burn	4	36	2	0	28	1	7	1	6	0	0	not	0	1	60	26.6667	0.444444	3.11111	0.142857	0.857143
2	89.5	1e-06	85	4.5	89.5	flame burn	4	36	2	1	718	1	50	42	8	1	2	woundrelated	1	7	1620	18.1006	0.469274	0.558659	0.84	0.16
0	2.75	1.75	1	1e-06	1	scald	0	35	2	0	39	0	8	7	1	0	0	not	0	1	60	21.8182	2.54545	2.90909	0.875	0.125
0	7	1e-06	1e-06	7	7	flame burn	4	35	2	1	132	1	24	5	19	1	2	woundrelated	12	3	240	34.2857	0.714286	3.42857	0.208333	0.791667
0	6.5	2	2	2.5	4.5	flame burn	4	35	2	0	21	1	19	10	9	1	3	Psychicalandothermedical	2	1	0	0	1.53846	2.92308	0.526316	0.473684
0	4.8	1e-06	3	1.8	4.8	Hot object	2	33	2	1	52	1	15	2	13	1	2	woundrelated	6	2	240	50	0.416667	3.125	0.133333	0.866667
0	14	4.5	2.5	7	9.5	flame burn	4	33	2	1	289	0	36	28	8	1	5	Accomodation	1	3	480	34.2857	2	2.57143	0.777778	0.222222
0	9	9	1e-06	1e-06	2e-06	scald	0	32	2	0	5	1	1	0	0	0	0	not	0	1	60	6.66667	0	0.111111	0	0
1	40	1e-06	1e-06	40	40	Electricity	3	32	2	1	861	1	81	73	8	1	1	No obvious cause	1	11	2160	54	1.825	2.025	0.901235	0.0987654
0	15	15	1e-06	1e-06	2e-06	scald	0	32	2	1	51	1	10	1	9	1	2	woundrelated	2	1	60	4	0.0666667	0.666667	0.1	0.9
0	3	1e-06	2	1	3	flame burn	4	31	2	1	32	1	7	2	5	0	0	not	0	2	240	80	0.666667	2.33333	0.285714	0.714286
0	2	0.5	1.5	1e-06	1.5	scald	0	31	2	1	50	1	13	2	11	1	3	Psychicalandothermedical	4	1	120	60	1	6.5	0.153846	0.846154
0	1	1e-06	1	1e-06	1	scald	0	30	2	0	26	0	7	0	7	0	0	not	0	1	60	60	0	7	0	1
1	40.2	36.5	3.5	0.2	3.7	Electricity	3	29	2	1	304	1	24	18	6	0	0	not	0	4	360	8.95522	0.447761	0.597015	0.75	0.25
0	2	1e-06	1	1	2	Electricity	3	29	2	1	144	1	20	12	8	1	1	No obvious cause	1	3	180	90	6	10	0.6	0.4
0	5.6	3.5	1e-06	2.1	2.1	Electricity	3	29	2	1	77	1	16	6	10	1	2	woundrelated	3	3	360	64.2857	1.07143	2.85714	0.375	0.625
2	57.5	1e-06	4	53.5	57.5	flame burn	4	29	2	1	1497	0	149	114	35	1	2	woundrelated	28	12	2340	40.6957	1.98261	2.5913	0.765101	0.234899
0	1.3	1.2	1e-06	0.1	0.100001	Hot object	2	28	2	0	9	1	1	0	1	0	0	not	0	1	120	92.3077	0	0.769231	0	1
2	52.8	1e-06	1.3	51.5	52.8	flame burn	4	28	2	0	2028	1	320	298	22	1	4	Advancedmedical	15	13	2520	47.7273	5.64394	6.06061	0.93125	0.06875
0	1.3	0.3	1	1e-06	1	flame burn	4	27	2	0	11	1	3	1	2	0	0	not	0	1	60	46.1538	0.769231	2.30769	0.333333	0.666667
0	5.5	5.5	1e-06	1e-06	2e-06	Scald	0	26	2	1	80	0	20	11	9	1	1	No obvious cause	2	2	180	32.7273	2	3.63636	0.55	0.45
1	25.5	14.5	11	1e-06	11	flame burn	4	26	2	1	254	1	30	19	11	1	2	woundrelated	4	4	660	25.8824	0.745098	1.17647	0.633333	0.366667
0	0.3	1e-06	0.2	0.1	0.3	Hot object	2	25	2	1	8	1	1	0	0	0	0	not	0	1	120	400	0	3.33333	0	0
1	39	10	22	7	29	flame burn	4	25	2	1	337	1	23	17	6	0	0	not	0	3	780	20	0.435897	0.589744	0.73913	0.26087
0	3	1e-06	1e-06	3	3	chemicals	1	25	2	1	105	0	22	16	6	0	0	not	0	2	120	40	5.33333	7.33333	0.727273	0.272727
0	16.5	16.5	1e-06	1e-06	2e-06	flame burn	4	25	2	1	105	1	17	9	8	1	2	woundrelated	1	2	240	14.5455	0.545455	1.0303	0.529412	0.470588
2	55	1e-06	10	45	55	flame burn	4	25	2	1	667	1	63	49	14	1	2	woundrelated	7	9	1440	26.1818	0.890909	1.14545	0.777778	0.222222
1	24.3	3.5	16.8	4	20.8	flame burn	4	24	2	1	145	1	18	11	7	0	0	not	0	2	300	12.3457	0.452675	0.740741	0.611111	0.388889
0	17.1	8.5	5	3.6	8.6	flame burn	4	24	2	0	302	0	27	22	5	0	0	not	0	3	360	21.0526	1.28655	1.57895	0.814815	0.185185
1	21	15	5	1	6	flame burn	4	24	2	1	315	1	34	28	6	0	0	not	0	5	540	25.7143	1.33333	1.61905	0.823529	0.176471
1	29.25	20	5.25	4	9.25	flame burn	4	24	2	1	165	1	26	15	11	1	1	No obvious cause	4	3	420	14.359	0.512821	0.888889	0.576923	0.423077
0	1	0.75	0.25	1e-06	0.250001	flame burn	4	22	2	1	5	1	1	0	1	0	0	not	0	1	60	60	0	1	0	1
1	21.5	5	16	0.5	16.5	flame burn	4	22	2	1	92	1	18	11	7	0	0	not	0	1	60	2.7907	0.511628	0.837209	0.611111	0.388889
0	1.75	0.25	1e-06	1.5	1.5	scald	0	21	2	0	28	1	8	2	6	0	0	not	0	1	120	68.5714	1.14286	4.57143	0.25	0.75
0	15	2	9	4	13	flame burn	4	21	2	1	78	0	16	5	11	1	2	woundrelated	4	1	120	8	0.333333	1.06667	0.3125	0.6875
0	1.5	1e-06	1.5	1e-06	1.5	Hot object	2	21	2	1	47	0	14	6	8	1	3	Psychicalandothermedical	1	1	60	40	4	9.33333	0.428571	0.571429
0	0.7	1e-06	0.7	1e-06	0.700001	Hot object	2	20	2	0	20	1	4	0	4	0	0	not	0	1	60	85.7143	0	5.71429	0	1
0	17.75	14	3.75	1e-06	3.75	Electricity	3	20	2	1	105	1	12	6	6	0	0	not	0	1	180	10.1408	0.338028	0.676056	0.5	0.5
0	2.75	2.5	0.25	1e-06	0.250001	flame burn	4	20	2	0	27	1	6	5	1	0	0	not	0	1	60	21.8182	1.81818	2.18182	0.833333	0.166667
0	10.9	4.2	6.7	1e-06	6.7	flame burn	4	20	2	0	55	1	12	4	8	1	2	woundrelated	1	1	120	11.0092	0.366972	1.10092	0.333333	0.666667
2	42	2	40	1e-06	40	flame burn	4	20	2	0	580	1	64	43	21	1	2	woundrelated	14	4	660	15.7143	1.02381	1.52381	0.671875	0.328125
1	35	10.5	0.5	24	24.5	flame burn	4	20	2	1	684	0	52	38	14	1	2	woundrelated	7	7	1320	37.7143	1.08571	1.48571	0.730769	0.269231
0	17	1	7.5	8.5	16	flame burn	4	20	2	1	632	1	44	36	8	1	2	woundrelated	1	10	1440	84.7059	2.11765	2.58824	0.818182	0.181818
0	9.5	5.5	3.5	0.5	4	flame burn	4	20	2	0	84	1	21	9	12	1	3	Psychicalandothermedical	5	1	120	12.6316	0.947368	2.21053	0.428571	0.571429
0	2.2	1e-06	0.5	1.7	2.2	chemicals	1	19	2	0	28	1	7	0	7	0	0	not	0	1	60	27.2727	0	3.18182	0	1
0	7	4	3	1e-06	3	flame burn	4	19	2	1	59	1	15	7	8	1	1	No obvious cause	1	2	300	42.8571	1	2.14286	0.466667	0.533333
2	54.7	18.45	21	15.25	36.25	Electricity	3	19	2	0	1083	1	100	85	15	1	3	Psychicalandothermedical	8	10	1680	30.713	1.55393	1.82815	0.85	0.15
0	5.6	2	1.1	2.5	3.6	flame burn	4	18	2	0	72	1	15	9	6	0	0	not	0	2	240	42.8571	1.60714	2.67857	0.6	0.4
0	0.5	1e-06	0.5	1e-06	0.500001	flame burn	4	17	2	0	7	0	1	0	1	0	0	not	0	1	60	120	0	2	0	1
2	45.3	1e-06	19.8	25.5	45.3	flame burn	4	17	2	1	462	1	95	14	81	1	5	Accomodation	74	9	1320	29.1391	0.309051	2.09713	0.147368	0.852632
0	2	1e-06	2	1e-06	2	Hot object	2	16	2	0	12	0	5	0	5	0	0	not	0	2	120	60	0	2.5	0	1
0	4.5	1.5	3	1e-06	3	Electricity	3	15	1	1	145	0	25	18	7	0	0	not	0	1	120	26.6667	4	5.55556	0.72	0.28
2	46.5	31.5	4.5	10.5	15	flame burn	4	15	1	1	371	1	29	14	15	1	2	woundrelated	8	2	600	12.9032	0.301075	0.623656	0.482759	0.517241
1	25.5	4	12	9.5	21.5	flame burn	4	14	1	1	115	0	36	27	9	1	2	woundrelated	2	3	420	16.4706	1.05882	1.41176	0.75	0.25
0	12.5	12	0.5	1e-06	0.500001	flame burn	4	13	1	0	64	1	23	15	8	1	1	No obvious cause	1	2	180	14.4	1.2	1.84	0.652174	0.347826
0	7.75	5	2.75	1e-06	2.75	flame burn	4	12	1	1	69	1	23	20	3	0	0	not	0	1	120	15.4839	2.58065	2.96774	0.869565	0.130435
0	6.5	2.25	2.75	1.5	4.25	flame burn	4	12	1	1	30	1	10	2	8	1	1	No obvious cause	1	1	120	18.4615	0.307692	1.53846	0.2	0.8
1	27	12.75	14.25	1e-06	14.25	scald	0	10	1	1	42	0	25	16	9	1	2	woundrelated	2	1	60	2.22222	0.592593	0.925926	0.64	0.36
1	21.5	1e-06	21.5	1e-06	21.5	flame burn	4	8	1	1	143	1	22	20	2	0	0	not	0	4	240	11.1628	0.930233	1.02326	0.909091	0.0909091
2	57	3	25	29	54	flame burn	4	8	1	0	346	1	85	50	35	1	2	woundrelated	28	2	180	3.15789	0.877193	1.49123	0.588235	0.411765
0	13.75	13.75	1e-06	1e-06	2e-06	flame burn	4	7	1	1	64	0	19	10	9	1	2	woundrelated	2	2	420	30.5455	0.727273	1.38182	0.526316	0.473684
0	10	10	1e-06	1e-06	2e-06	scald	0	5	0	1	80	0	17	12	5	0	0	not	0	2	120	12	1.2	1.7	0.705882	0.294118
1	23	16	7	1e-06	7	flame burn	4	5	0	1	77	0	24	11	13	1	3	Psychicalandothermedical	6	1	120	5.21739	0.478261	1.04348	0.458333	0.541667
0	17	17	1e-06	1e-06	2e-06	scald	0	4	0	1	101	1	24	18	6	0	0	not	0	2	180	10.5882	1.05882	1.41176	0.75	0.25
0	15.7	11.5	4.2	1e-06	4.2	scald	0	4	0	1	96	1	21	17	4	0	0	not	0	2	120	7.64331	1.0828	1.33758	0.809524	0.190476
0	5	5	1e-06	1e-06	2e-06	scald	0	3	0	1	9	1	1	0	1	0	0	not	0	1	60	12	0	0.2	0	1
0	13.5	1e-06	8	5.5	13.5	scald	0	3	0	1	96	1	22	9	13	1	2	woundrelated	6	2	120	8.88889	0.666667	1.62963	0.409091	0.590909
0	6	6	1e-06	1e-06	2e-06	scald	0	2	0	1	13	0	4	0	4	0	0	not	0	1	60	10	0	0.666667	0	1
0	3.6	1e-06	1.6	2	3.6	Hot object	2	2	0	1	27	1	8	1	7	0	0	not	0	1	60	16.6667	0.277778	2.22222	0.125	0.875
0	9	5	4	1e-06	4	scald	0	2	0	1	34	1	13	6	7	0	0	not	0	1	60	6.66667	0.666667	1.44444	0.461538	0.538462
0	10.75	10.75	1e-06	1e-06	2e-06	scald	0	2	0	0	21	1	15	14	1	0	0	not	0	1	60	5.5814	1.30233	1.39535	0.933333	0.0666667
0	5.25	2.5	2	0.75	2.75	Hot object	2	2	0	1	60	0	16	11	5	0	0	not	0	1	120	22.8571	2.09524	3.04762	0.6875	0.3125
1	31.8	1e-06	31.8	1e-06	31.8	scald	0	2	0	1	42	0	13	1	12	1	3	Psychicalandothermedical	5	1	60	1.88679	0.0314465	0.408805	0.0769231	0.923077
0	11.5	3	4.5	4	8.5	scald	0	2	0	1	68	0	27	13	14	1	5	Accomodation	7	1	60	5.21739	1.13043	2.34783	0.481481	0.518519
0	0.15	1e-06	0.05	0.1	0.15	Electricity	3	1	0	0	10	1	1	0	1	0	0	not	0	1	120	800	0	6.66667	0	1
0	2	2	1e-06	1e-06	2e-06	scald	0	1	0	0	7	0	1	0	1	0	0	not	0	1	60	30	0	0.5	0	1
0	4.5	4.5	1e-06	1e-06	2e-06	scald	0	1	0	1	17	1	6	0	6	0	0	not	0	1	60	13.3333	0	1.33333	0	1
0	4	3.25	1e-06	0.75	0.750001	scald	0	1	0	1	11	1	2	0	2	0	0	not	0	1	60	15	0	0.5	0	1
0	5.05	3.85	1e-06	1.2	1.2	scald	0	1	0	1	15	0	4	0	4	0	0	not	0	1	60	11.8812	0	0.792079	0	1
0	6	6	1e-06	1e-06	2e-06	scald	0	1	0	1	11	1	1	0	1	0	0	not	0	1	60	10	0	0.166667	0	1
0	8.5	8.5	1e-06	1e-06	2e-06	scald	0	1	0	1	20	0	6	0	6	0	0	not	0	1	60	7.05882	0	0.705882	0	1
0	9.5	8.5	1	1e-06	1	scald	0	1	0	1	22	0	6	0	6	0	0	not	0	1	60	6.31579	0	0.631579	0	1
0	18.5	18.5	1e-06	1e-06	2e-06	scald	0	1	0	0	18	1	4	0	4	0	0	not	0	1	60	3.24324	0	0.216216	0	1
0	6.5	6.5	1e-06	1e-06	2e-06	scald	0	1	0	1	24	1	7	1	6	0	0	not	0	1	60	9.23077	0.153846	1.07692	0.142857	0.857143
0	2.25	1e-06	2	0.25	2.25	scald	0	1	0	1	9	1	1	1	0	0	0	not	0	1	60	26.6667	0.444444	0.444444	1	0
0	1.5	1e-06	1e-06	1.5	1.5	scald	0	1	0	0	10	0	2	1	1	0	0	not	0	1	60	40	0.666667	1.33333	0.5	0.5
0	9	8.5	0.5	1e-06	0.500001	scald	0	1	0	1	78	1	16	10	6	0	0	not	0	2	120	13.3333	1.11111	1.77778	0.625	0.375
0	1.8	0.05	1.75	1e-06	1.75	Hot object	2	1	0	1	40	1	17	12	5	0	0	not	0	1	60	33.3333	6.66667	9.44444	0.705882	0.294118
0	13.75	1e-06	10.5	3.25	13.75	Hot object	2	1	0	1	117	1	39	31	8	1	1	No obvious cause	1	3	420	30.5455	2.25455	2.83636	0.794872	0.205128
1	33	13	20	1e-06	20	scald	0	1	0	1	249	1	38	23	15	1	3	Psychicalandothermedical	8	3	180	5.45455	0.69697	1.15152	0.605263	0.394737
0	0.6	1e-06	1e-06	0.6	0.600001	Hot object	2	0.5	0	1	8	1	1	0	1	0	0	not	0	1	60	100	0	1.66667	0	1
0	1.4	1e-06	0.7	0.7	1.4	Hot object	2	0.5	0	0	8	1	1	0	1	0	0	not	0	1	60	42.8571	0	0.714286	0	1
0	16	16	1e-06	1e-06	2e-06	scald	0	0.5	0	1	49	1	19	12	7	0	0	not	0	1	60	3.75	0.75	1.1875	0.631579	0.368421
1	25	25	1e-06	1e-06	2e-06	scald	0	0.5	0	1	62	1	23	8	15	1	4	Advancedmedical	8	1	60	2.4	0.32	0.92	0.347826	0.652174
1	28	1e-06	28	1e-06	28	scald	0	0.5	0	0	417	0	36	20	16	1	4	Advancedmedical	9	10	720	25.7143	0.714286	1.28571	0.555556	0.444444
